# Supplementary material for: How is the third jaw joint in whales different? Diverse modes of articulation between the jaws of whales
Source: J Anat. 2025 Jun 18;247(6):1224–40. doi: 10.1111/joa.70008 (PMC12588183; doi:10.1111/joa.70008)
Supplement: Supplementary file 1 — Data S1. [file JOA-247-1224-s001.xlsx]

## Sheet: Table S1
Table S1. List of extant specimens examined, including ontogenetic age, sex, and mode of articulation at the symphysis.
Species	Collections No.	Family	Ontogeny	Sex	Symphysis
Balaena mysticetus	USNM VZ 257513	Balaenidae	Adult	Female	Decoupled
Balaenoptera acutorostrata	USNM VZ 571487	Balaenopteridae	Adult	--	Decoupled
Balaenoptera acutorostrata	UWBM 33258	Balaenopteridae	--	--	Decoupled
Balaenoptera borealis	USNM VZ 504244	Balaenopteridae	Adult	--	Decoupled
Balaenoptera edeni	UWBM 81848	Balaenopteridae	--	--	Decoupled
Balaenoptera musculus	USNM VZ 268731	Balaenopteridae	Adult	--	Decoupled
Balaenoptera physalus	USNM VZ 237566	Balaenopteridae	Adult	--	Decoupled
Berardius bairdii	UWBM 82482	Ziphiidae	--	--	Partially fused
Berardius bairdii	USNM VZ 571543	Ziphiidae	Adult	Female	Partially fused
Berardius minimus	USNM VZ 276366	Ziphiidae	--	--	Unfused
Caperea marginata	USNM VZ 550146	Neobalaenidae	--	--	Decoupled
Cephalorhynchus commersonii	UWBM 46927	Delphinidae	--	--	Unfused
Delphinapterus leucas	USNM VZ 238105	Monodontidae	--	--	Partially fused
Delphinapterus leucas	UWBM 46414	Monodontidae	--	--	Partially fused
Delphinapterus leucas	UWBM 75769	Monodontidae	Adult	Female	Partially fused
Delphinus capensis	UWBM 82729	Delphinidae	--	--	Partially fused
Delphinus delphis	USNM VZ 571635	Delphinidae	--	--	Partially fused
Delphinus delphis	CMNH 2521	Delphinidae	--	--	Partially fused
Delphinus delphis	CMNH 2524	Delphinidae	--	--	Partially fused
Delphinus delphis	UWBM EJP001	Delphinidae	--	--	Partially fused
Eschrichtius robustus	UWBM 42001	Eschrichtidae	--	Male	Decoupled
Eschrichtius robustus	UWBM 42003	Eschrichtidae	--	--	Decoupled
Eschrichtius robustus	UWBM 42007	Eschrichtidae	--	--	Decoupled
Eubalaena glacialis	USNM VZ 301637	Balaenidae	Subadult	--	Decoupled
Eubalaena glacialis	USNM VZ 593893	Balaenidae	--	Male	Decoupled
Feresa attenuata	USNM VZ 550389	Delphinidae	--	Male	Partially fused
Feresa attenuata	USNM VZ 594387	Delphinidae	--	Male	Partially fused
Globicephala macrorhynchus	UWBM 31674	Delphinidae	--	Female	Partially fused
Globicephala macrorhynchus	UWBM 35429	Delphinidae	--	Male	Partially fused
Grampus griseus	UWBM 42008	Delphinidae	--	Female	Partially fused
Grampus griseus	UWBM 42009	Delphinidae	--	--	Partially fused
Grampus griseus	UWBM 85538	Delphinidae	--	--	Partially fused
Hyperoodon ampullatus	USNM VZ 14449	Ziphiidae	--	Male	Unfused
Hyperoodon ampullatus	USNM VZ 593434	Ziphiidae	--	Female	Unfused
Inia geoffrensis	USNM VZ 239667	Iniidae	--	Male	Fully fused
Kogia breviceps	UWBM 30180	Kogiidae	Adult	Male	Partially fused
Kogia breviceps	UWBM 83095	Kogiidae	Adult	--	Partially fused
Kogia sima	UWBM 42011	Kogiidae	Adult	Male	Fully fused
Lagenodelphis hosei	USNM VZ 550022	Delphinidae	--	--	Unfused
Lipotes vexillifer	USNM VZ 218293	Lipotidae	Adult	Male	Fully fused
Lissodelphis borealis	USNM VZ 571322	Delphinidae	--	Female	Unfused
Mesoplodon bidens	USNM VZ 550204	Ziphiidae	Adult	Female	Partially fused
Mesoplodon bidens	USNM VZ 572008	Ziphiidae	Adult	Male	Partially fused
Mesoplodon carlhubbsi	USNM VZ 504128	Ziphiidae	Adult	Female	Partially fused
Mesoplodon densirostris	USNM VZ 504217	Ziphiidae	Adult	Female	Partially fused
Mesoplodon densirostris	USNM VZ 550452	Ziphiidae	Adult	Male	Partially fused
Mesoplodon densirostris	UWBM 83083	Ziphiidae	--	--	Partially fused
Mesoplodon europaeus	USNM VZ 550018	Ziphiidae	Subadult	Male	Partially fused
Mesoplodon europaeus	USNM VZ 550824	Ziphiidae	Adult	Female	Partially fused
Mesoplodon ginkgodens	USNM VZ 298237	Ziphiidae	Adult	Female	Unfused
Mesoplodon grayi	USNM VZ A 49880	Ziphiidae	Subadult	Female	Partially fused
Mesoplodon hotaula	USNM VZ 593426	Ziphiidae	--	Male	Partially fused
Mesoplodon hotaula	USNM VZ 593418	Ziphiidae	--	Female	Partially fused
Mesoplodon layardii	USNM VZ 550150	Ziphiidae	Adult	Male	Partially fused
Mesoplodon mirus	USNM VZ 571357	Ziphiidae	Adult	Male	Partially fused
Mesoplodon mirus	USNM VZ 504612	Ziphiidae	Adult	Female	Partially fused
Mesoplodon perrini	USNM VZ 504260	Ziphiidae	Adult	Female	Partially fused
Mesoplodon perrini	USNM VZ 504853	Ziphiidae	Adult	Male	Partially fused
Mesoplodon stejnegeri	USNM VZ 550113	Ziphiidae	Adult	Female	Partially fused
Mesoplodon stejnegeri	UWBM 34363	Ziphiidae	--	--	Unfused
Mesoplodon stejnegeri	UWBM 35214	Ziphiidae	--	--	Partially fused
Mesoplodon stejnegeri	USNM VZ 504865	Ziphiidae	Adult	Male	Partially fused
Monodon monoceros	USNM VZ 267959	Monodontidae	--	Female	Partially fused
Monodon monoceros	USNM VZ 267960	Monodontidae	--	Male	Partially fused
Orcinus orca	UWBM 12030	Delphinidae	--	--	Partially fused
Orcinus orca	UWBM 26183	Delphinidae	--	--	Partially fused
Orcinus orca	UWBM 82332	Delphinidae	--	--	Partially fused
Orcinus orca	UWBM 82333	Delphinidae	--	--	Partially fused
Orcinus orca	UWBM 82688	Delphinidae	--	--	Partially fused
Peponocephala electra	USNM VZ 504948	Delphinidae	--	Female	Partially fused
Phocoena dioptrica	USNM VZ 571485	Phocoenidae	--	--	Unfused
Phocoena phocoena	CMNH 19131	Phocoenidae	--	--	Unfused
Phocoena phocoena	UWBM 19899	Phocoenidae	Adult	Female	Unfused
Phocoena phocoena	UWBM 30174	Phocoenidae	Subadult	Male	Unfused
Phocoena phocoena	UWBM 32056	Phocoenidae	--	--	Unfused
Phocoena phocoena	UWBM 32517	Phocoenidae	--	Male	Unfused
Phocoena phocoena	UWBM 34526	Phocoenidae	Subadult	Male	Partially fused
Phocoena phocoena	UWBM 42014	Phocoenidae	--	Female	Partially fused
Phocoena phocoena	UWBM 46411	Phocoenidae	--	--	Unfused or Partially fused
Phocoena phocoena	UWBM 80785	Phocoenidae	Subadult	Female	Unfused
Phocoena phocoena	UWBM 80935	Phocoenidae	--	--	Unfused
Phocoena phocoena	UWBM 81766	Phocoenidae	--	--	Unfused
Phocoena phocoena	UWBM 82191	Phocoenidae	Subadult	Male	Partially fused
Phocoena phocoena	UWBM 82723	Phocoenidae	--	--	Unfused
Phocoena phocoena	UWBM 81965	Phocoenidae	--	--	Unfused or Partially fused
Phocoena phocoena	UWBM 82192	Phocoenidae	--	--	Partially fused
Phocoena sinus	USNM VZ 608981	Phocoenidae	--	--	Unfused
Phocoena spinipinnis	USNM VZ 395746	Phocoenidae	--	--	Unfused or Partially fused
Phocoena spinipinnis	USNM VZ 550277	Phocoenidae	--	--	Unfused
Phocoenoides dalli	UWBM 14277	Phocoenidae	--	--	Unfused
Phocoenoides dalli	UWBM 12007	Phocoenidae	--	--	Partially fused
Phocoenoides dalli	UWBM 18358	Phocoenidae	--	Male	Unfused
Phocoenoides dalli	UWBM 18359	Phocoenidae	--	Male	Unfused
Phocoenoides dalli	UWBM 36046	Phocoenidae	--	Male	Unfused
Phocoenoides dalli	UWBM 60331	Phocoenidae	--	--	Unfused
Physeter macrocephalus	UWBM 48938	Physeteridae	Adult	Female	Unfused
Physeter macrocephalus	UWBM 48957	Physeteridae	--	Female	Unfused
Physeter macrocephalus	UWBM 48961	Physeteridae	Adult	Female	Unfused
Physeter macrocephalus	USNM VZ 550876	Physeteridae	Adult	Male	Unfused
Physeter macrocephalus	USNM VZ 253051	Physeteridae	--	--	Unfused
Physeter macrocephalus	USNM VZ 395398	Physeteridae	--	Female	Unfused
Physeter macrocephalus	USNM VZ 12548	Physeteridae	Adult	Male	Unfused
Platanista gangetica	USNM VZ A 23456	Platanistidae	--	--	Fully fused
Platanista gangetica	USNM VZ 172409	Platanistidae	--	Male	Fully fused
Pontoporia blainevilli	USNM VZ 482727	Pontoporiidae	--	Female	Fully fused
Pseudorca crassidens	UWBM 42015	Delphinidae	--	--	Partially fused
Sagmatias obliquidens	UWBM 30181	Delphinidae	--	Male	Partially fused
Sagmatias obliquidens	UWBM 34528	Delphinidae	--	Male	Unfused
Sagmatias obliquidens	UWBM 83085	Delphinidae	--	Male	Partially fused
Stenella attenuata	CMNH 2370	Delphinidae	--	--	Partially fused
Stenella coeruleoalba	UWBM 42016	Delphinidae	--	Male	Unfused
Stenella coeruleoalba	UWBM 82727	Delphinidae	--	--	Unfused
Stenella longirostris	CMNH 19365	Delphinidae	--	--	Unfused
Stenella longirostris	UWBM 31675	Delphinidae	Adult	Female	Partially fused
Stenella longirostris	UWBM 31677	Delphinidae	--	Male	Unfused
Stenella longirostris	UWBM 34217	Delphinidae	--	Male	Unfused
Tasmacetus shepherdi	USNM VZ 484878	Ziphiidae	--	--	Fully fused
Tursiops truncatus	CMNH 2457	Delphinidae	--	--	Partially fused
Tursiops truncatus	CMNH 2301	Delphinidae	--	--	Partially fused
Tursiops truncatus	UWBM 35478	Delphinidae	Subadult	Female	Partially fused
Tursiops truncatus	UWBM 82011	Delphinidae	Subadult	Male	Partially fused
Tursiops truncatus gilli	UWBM 19898	Delphinidae	--	Male	Unfused
Ziphius cavirostris	USNM VZ 550064	Ziphiidae	--	Male	Partially fused
Ziphius cavirostris	USNM VZ 550122	Ziphiidae	--	Male	Partially fused
Ziphius cavirostris	USNM VZ 504856	Ziphiidae	Adult	Male	Partially fused
Ziphius cavirostris	USNM VZ A 21248	Ziphiidae	Adult	Male	Fully fused
Ziphius cavirostris	USNM VZ 504732	Ziphiidae	Juvenile	Female	Unfused
Ziphius cavirostris	USNM VZ 504756	Ziphiidae	Juvenile	Male	Unfused
Ziphius cavirostris	USNM VZ 572270	Ziphiidae	Juvenile	Female	Unfused
Ziphius cavirostris	USNM VZ 594483	Ziphiidae	--	Female	Unfused
Ziphius cavirostris	USNM VZ 594597	Ziphiidae	--	Female	Unfused

## Sheet: Table S2
Table S2. List of fossil specimens examined, including geologic age, lineage (mysticete, odontocete, or stem lineages), and mode of articulation at the symphysis.
Species	Collection No.	Epoch	Age	Lineage	Symphysis
Albicetus oxymyceterus	USNM PAL V 10923	Miocene	Langhian	Odontocete	Unfused or Partially fused
Araeodelphis natator	USNM PAL 10478	Miocene	Burdigalian	Odontocete	Fully fused
Delphinodon dividum	USNM PAL 21304	Miocene	Langhian	Odontocete	Fully fused
Hadrodelphis calvertense	USNM PAL 23408	Miocene	Langhian	Odontocete	Fully fused
Isthminia panamensis	USNM PAL 546125	Miocene	Messinian	Odontocete	Fully fused
Janjucetus hunderi	USNM PAL 534009	Oligocene	Chattian	Mysticete	Partially fused
Kogiopsis floridana	USNM PAL 452984	Miocene	Tortonian	Odontocete	Fully fused
Macrodelphinus kelloggi	USNM PAL 13663	Miocene	Miocene	Odontocete	Partially fused
Maiabalaena nesbittae	USNM PAL 314627	Oligocene	Rupelian	Mysticete	Decoupled
Mesocetus sp	USNM PAL 16760	Miocene	Langhian	Mysticete	Decoupled
Orycterocetus sp	USNM PAL 336585	Miocene	Langhian	Odontocete	Unfused
Parietobalaena palmeri	USNM PAL 187416	Miocene	Miocene	Mysticete	Decoupled
Physeteridae indet.	USNM PAL 489195	Miocene	Early Miocene	Odontocete	Unfused
Pomatodelphis cf. inaequalis	USNM PAL 187414	Miocene	Serravallian	Odontocete	Fullly fused
Salishicetus meadi	UWBM 50004	Oligocene	Chattian	Mysticete	Unfused
Simocetus rayi	USNM PAL 256517	Oligocene	Rupelian	Odontocete	Unfused
Squalodon whitmorei	USNM PAL 183023	Miocene	Burdigalian	Odontocete	Unfused
Xiphiacetus bossi	USNM PAL V 8842	Miocene	Burdigalian	Odontocete	Fully fused
Zygorhiza kochi	USNM PAL 13774	Eocene	Priabonian	Stem	Partially fused
Zygorhiza kochi	USNM PAL 16638	Eocene	Priabonian	Stem	Unfused
Zygorhiza kochi	USNM PAL V 11962	Eocene	Priabonian	Stem	Partially fused

## Sheet: Table S3
Table S3. Unfused symphyses, including both extant and fossil specimens.
Extant
Species	Collections No.	Ontogeny	Sex	Notes
Berardius minimus	USNM VZ 276366	--	--	Longitudinal sulcus is present.
Cephalorhynchus commersonii	UWBM 46927	--	--	Symphyseal surface for the most part is smooth, with a very porous/pitted texture.
Delphinapterus leucas	UWBM 75769	Adult	Female	Symphyseal surface is relatively smooth, though with a splintery texture. Hook-shaped porcess on ventral margin. Foramen present. Pointed anterior margin. Notched.
Hyperoodon ampullatus	USNM VZ 14449	--	Male	Smooth symphyseal surface.
Hyperoodon ampullatus	USNM VZ 593434	--	Female	Smooth symphyseal surface. Longitudinal sulcus is present.
Lagenodelphis hosei	USNM VZ 550022	--	--	Relatively smooth symphyseal surface.
Lissodelphis borealis	USNM VZ 571322	--	Female	Relatively smooth symphyseal surface. Longitudinal sulcus present. Dorsoventrally narrow. Not much of a gnathion.
Mesoplodon ginkgodens	USNM VZ 298237	Adult	Female	Relatively smooth symphyseal surface. Groove/excavation beneath posterior tubercle.
Mesoplodon perrini	USNM VZ 504260	Adult	Female	Smooth symphyseal surface. Sulcus present.
Mesoplodon stejnegeri	UWBM 34363	--	--	Relatively smooth, perforated symphyseal surface. Longitudinal sulcus present.
Phocoena dioptrica	USNM VZ 571485	--	--	Relatively smooth symphyseal surface. Longitudinal sulcus and foramen present.
Phocoena phocoena	CMNH 19131	--	--	Relatively smooth symphyseal surface.
Phocoena phocoena	UWBM 19899	Adult	Female	Relatively smooth, perforated symphyseal surface. Longitudinal sulcus and foramen present.
Phocoena phocoena	UWBM 30174	Subadult	Male	Smooth symphyseal surface. Foramen present.
Phocoena phocoena	UWBM 32056	--	--	Smooth symphseal surface. Longitudinal sulcus present. Well-developed posterior boundary and fossa.
Phocoena phocoena	UWBM 32517	--	Male	Smooth symphyseal surface. Longitudinal sulcus and foramen present. Posterior fossa.
Phocoena phocoena	UWBM 80785	Subadult	Female	Relatively smooth, perforated symphyseal surface. Longitudinal sulcus present.
Phocoena phocoena	UWBM 80935	--	--	Relatively smooth, peforated symphyseal surface. Longitudinal sulcus present.
Phocoena phocoena	UWBM 81766	--	--	Smooth symphyseal surface. Sulcus present.
Phocoena phocoena	UWBM 82192	--	--	Mandibles still in articulation.
Phocoena sinus	USNM VZ 608981	--	--	Slightly rugose symphyseal surface. Foramen present. Indented posterior boundary (arrow-shaped)
Phocoena spinipinnis	USNM VZ 550277	--	--	Smooth, perforated symphyseal surface. Foramen present. Arrow-shaped/indented posterior boundary
Phocoenoides dalli	UWBM 14277	--	--	Smooth symphyseal surface; Round, oval-shaped surface
Phocoenoides dalli	UWBM 18358	--	Male	Relatively smooth, perforated symphyseal surface. Sulcus present. Well-developed posterior boundary. Rugged posterior region. Anterior margin is indented.
Phocoenoides dalli	UWBM 18359	--	Male	Smooth symphyseal surface.
Phocoenoides dalli	UWBM 36046	--	Male	Smooth symphyseal surface. Sulcus present. Posterior fossa. Indented anterior margin.
Phocoenoides dalli	UWBM 60331	--	--	Smooth symphyseal surface. Sulcus and foramen present. Posterior fossa.
Physeter macrocephalus	UWBM 48938	Adult	Female	Smooth symphyseal surface. Longitudinal groove? present. Rough posterior region.
Physeter macrocephalus	UWBM 48957	--	Female	Smooth symphyseal surface.
Physeter macrocephalus	UWBM 48961	Adult	Female	Smooth symphyseal surface. Rougher texture at posterior boundary. Groove present.
Physeter macrocephalus	USNM VZ 550876	Adult	Male	Smooth symphyseal surface with longitudinal ridges. Groove present. Posterior boundary indicated by rugged crest.
Physeter macrocephalus	USNM VZ 253051	--	--	Smooth symphyseal surface. Groove present. Rough posterior corner.
Physeter macrocephalus	USNM VZ 395398	--	Female	Smooth symphyseal surface. Groove present. Rougher posterior region.
Physeter macrocephalus	USNM VZ 12548	Adult	Male	Symphyseal surface heavily striated with longitudinal ridges. Groove present. Posterior boundary indicated by rugged crest.
Sagmatias obliquidens	UWBM 34528	--	Male	Smooth symphyseal surface. Sulcus present.
Stenella coeruleoalba	UWBM 42016	--	Male	Smooth symphyseal surface. Sulcus and forament present.
Stenella coeruleoalba	UWBM 82727	--	--	Mandibles glued together.
Stenella longirostris	CMNH 19365	--	--	Smooth, perforated symphyseal surface. Sulcus present.
Stenella longirostris	UWBM 31677	--	Male	Smooth symphyseal suraces. Sulcus present. Groove running beneath posterior tubercle.
Stenella longirostris	UWBM 34217	--	Male	Smooth symphyseal surface. Groove/excavation beneath posterior tubercle.
Tursiops truncatus gilli	UWBM 19898	--	Male	Relatively smooth symphyseal surface with perforated texture. Sulcus present.
Ziphius cavirostris	USNM VZ 504732	Juvenile	Female	Smooth symphyseal surface. Sulcus present. Posterior margin is less distinct.
Ziphius cavirostris	USNM VZ 504756	Juvenile	Male	Smooth symphyseal surface. Posterior margin is less distinct.
Ziphius cavirostris	USNM VZ 572270	Juvenile	Female	Smooth symphyseal surface. Sulcus present. Groove/excavation beneath posterior tubercle.
Ziphius cavirostris	USNM VZ 594483	--	Female	Smooth symphyseal surface. Goove/excabation beneath posterior tubercle.
Ziphius cavirostris	USNM VZ 594597	--	Female	Smooth symphyseal surface. Sulcus present. Rougher texture in posterior region. Indented posterior boundary.
Fossils
Species	Collection No.	Notes
Orycterocetus sp.	USNM PAL 336585	Relatively smooth symphyseal surface with perhaps some modest rugoseness; anterior portion is poorly preserved.
Physeteridae indet.	USNM PAL 489195	Relatively smooth, comparable to in texture to Physeter; long ridges running across the surface.
Salishicetus meadi	UWBM 50004	Smooth symphyseal surface; posterior boundary demarcated by longitudinal groove
Simocetus rayi	USNM PAL 256517	Smooth symphyseal surface; groove/sulcus?
Squalodon whitmorei	USNM PAL 183023	Missing anterior portion of symphysis; what is preserved is smooth, with posterior boundary marked by rougher surface/eminence. Sulcus/foramen present.
Zygorhiza kochi	USNM PAL 16638	Relatively smooth symphyseal surface; foramen present.

## Sheet: Table S4
Table S4. Partially fused symphyses, including both extant and fossil specimens.
Extant
Species	Collections No.	Ontogeny	Sex	Notes
Berardius bairdii	UWBM 82482	--	--	Moderately rugose symphyeal surface. Rugosities are short, round, and numerous. Sulcus present. Excavation beneath posterior tubercle.
Berardius bairdii	USNM VZ 571543	Adult	Female	Moderately rugose symphyeal surface. Rugosities are short, round, and numerous. Sulcus and foramen present. Excavation beneath posterior tubercle.
Delphinapterus leucas	USNM VZ 238105	--	--	Mandibles articulated; suture visible.
Delphinapterus leucas	UWBM 46414	--	--	Mandibles articulated; suture visible.
Delphinus capensis	UWBM 82729	--	--	Mandibles articulated; suture visible. Anterior most tip completely fused together.
Delphinus delphis	USNM VZ 571635	Subadult	Male	Mandibles articulated; suture visible.
Delphinus delphis	CMNH 2521	--	--	Mandibles articulated; suture visible.
Delphinus delphis	CMNH 2524	--	--	Mandibles articulated; suture visible.
Delphinus delphis	UWBM EJP001	--	--	Mandibles articulated; suture visible. Anterior most tip completely fused together.
Feresa attenuata	USNM VZ 550389	--	Male	Mandibles articulated; suture visible.
Feresa attenuata	USNM VZ 594387	--	Male	Mandibles articulated; suture visible. Nearly fused, but suture is still visible anteriorly. Mandibles begin to pull apart halfway along the symphyseal plate, and the surface is visibly rugose.
Globicephala macrorhynchus	UWBM 31674	--	Female	Moderately rugose symphyseal surface. Perforated. Posterior margin defined by tubercle. Pointed anterior margin or apex. Diamond shaped outline.
Globicephala macrorhynchus	UWBM 35429	--	Male	Extremely rugose symphyseal surface. Well-developed, rugged posterior tuberble. Outline of symphyseal surface is more square; tip of manidble is less pointed, compared to the female.
Grampus griseus	UWBM 42008	--	Female	Rugose symphyseal surface. Well-devoloped posterior tubercle. Pointed anterior margin. Posterior margin is indented.
Grampus griseus	UWBM 42009	--	Male	Mandibles articulated; suture visible.
Kogia breviceps	UWBM 30180	Adult	Male	Mandibles articulated; suture visible.
Kogia breviceps	UWBM 83095	Adult	--	Mandibles articulated; suture visible. Some localized sutural obliteration.
Mesoplodon bidens	USNM VZ 550204	Adult	Female	Mandibles articulated; suture visible
Mesoplodon bidens	USNM VZ 572008	Adult	Male	Mandibles articulated; suture visible.
Mesoplodon carlhubbsi	USNM VZ 504128	Adult	Female	Mandibles articulated; suture visible.
Mesoplodon densirostris	USNM VZ 504217	Adult	Female	Mandibles articulated; suture visible.
Mesoplodon densirostris	USNM VZ 550452	Adult	Male	Mandibles articulated; suture visible.
Mesoplodon densirostris	UWBM 83083	--	--	Mandibles articulated; suture visible.
Mesoplodon europaeus	USNM VZ 550018	Subadult	Male	Mandibles articulated; suture visible.
Mesoplodon europaeus	USNM VZ 550824	Adult	Female	Mandibles articulated; suture visible.
Mesoplodon grayi	USNM VZ A 49880	Subadult	Female	Mandibles articulated; suture visible.
Mesoplodon hotaula	USNM VZ 593426	--	Male	Mandibles articulated; suture visible.
Mesoplodon hotaula	USNM VZ 593418	--	Female	Mandibles articulated; suture visible.
Mesoplodon layardii	USNM VZ 550150	Adult	Male	Mandibles articulated; suture visible.
Mesoplodon mirus	USNM VZ 571357	Adult	Male	Mandibles articulated; suture visible.
Mesoplodon mirus	USNM VZ 504612	Adult	Female	Mandibles articulated; suture visible.
Mesoplodon perrini	USNM VZ 504853	Adult	Male	Mandibles articulated; suture visible.
Mesoplodon stejnegeri	USNM VZ 550113	Adult	Female	Mandibles articulated; suture visible.
Mesoplodon stejnegeri	UWBM 35214	--	--	Moderatly rugose symphyseal surface. Sulcus present. Well-developed groove/excavation beneath posterior tubercle.
Mesoplodon stejnegeri	USNM VZ 504865	Adult	Male	Mandibles articulated; suture visible.
Monodon monoceros	USNM VZ 267959	--	Female	Moderately rugose symphyseal surface. Perforated texture. Posterior tubercle contributes to gonion.
Monodon monoceros	USNM VZ 267960	--	Male	Moderately rugose symphyseal surface.
Orcinus orca	UWBM 12030	--	--	Mandibles articulated; suture visible.
Orcinus orca	UWBM 26183	--	--	Mandibles articulated; suture visible.
Orcinus orca	UWBM 82332	--	--	Mandibles articulated; suture visible. Cross-section of symphysis, at the level of the fourth alveolus. Interdigitating bony rugosities.
Orcinus orca	UWBM 82333	--	--	Moderatly rugose symphyseal surface. Perforated. Cross-section at the level of the third alveolus.
Orcinus orca	UWBM 82688	--	--	Very rugose symphyseal surface.
Peponocephala electra	USNM VZ 504948	--	Female	Rugose symphyseal surface. Well-devoloped posterior tubercle. Sloped, rounded dorsal margin. Point pogonion.
Phocoena phocoena	UWBM 34526	Subadult	Male	Mandibles articulated; suture visible.
Phocoena phocoena	UWBM 42014	--	Female	Moderately rugose symphyseal surface (texture may have been affected by glue)
Phocoena phocoena	UWBM 82191	Subadult	Male	Mandibles articulated; suture visible.
Phocoenoides dalli	UWBM 12007	--	--	Mandibles articulated; suture visible.
Pseudorca crassidens	UWBM 42015	--	--	Mandibles articulated; suture visible.
Sagmatias obliquidens	UWBM 30181	--	Male	Mandibles articulated; suture visible.
Sagmatias obliquidens	UWBM 83085	--	Male	Mandibles articulated; suture visible. Anterior/superior portion in closest articulation.
Stenella attenuata	CMNH 2370	--	--	Mandibles articulated; suture visible.
Stenella longirostris	UWBM 31675	Adult	Female	Rugosities localized in middle of symphyseal surface; relatively smooth surface around this region. Ventral margin beneath rugosities is excavated.
Tursiops truncatus	CMNH 2457	--	--	Mandibles articulated; suture visible.
Tursiops truncatus	CMNH 2301	--	--	Mandibles articulated; suture visible.
Tursiops truncatus	UWBM 35478	Subadult	Female	Mandibles articulated; suture visible.
Tursiops truncatus	UWBM 82011	Subadult	Male	Mandibles articulated; suture visible.
Ziphius cavirostris	USNM VZ 550064	--	Male	Mandibles articulated; suture visible.
Ziphius cavirostris	USNM VZ 550122	--	Male	Mandibles articulated; suture visible. Very near close to full fusion.
Ziphius cavirostris	USNM VZ 504856	Adult	Male	Mandibles articulated; suture visible. Very near close to full fusion.
Fossils
Species	Collection No.	Notes
Albicetus oxymyceterus	USNM PAL V 10923	Moderately ruguse symphyseal surface, although surface is obscured by surrounding matrix.
Janjucetus hunderi	USNM PAL 534009	Moderately rugose symphyseal surface.
Macrodelphinus kelloggi	USNM PAL 13663	Anterior portion of the symphyseal surface is relatively smooth; posterior portion more rugose; longitudinal sulcus/ridges.
Zygorhiza kochi	USNM PAL 13774	Moderatley rugose symphyseal surface; longitudinal sulcus.
Zygorhiza kochi	USNM PAL V 11962	Overall symphyseal surface is rugose, with long striated ridges spanning the length of the symphysis.

## Sheet: Table S5
Table S5. Fully fused symphyses, including both extant and fossil specimens.
Extant
Species	Collections No.	Ontogeny	Sex	Notes
Grampus griseus	UWBM 85538	--	--	Mandibles articulated and nearly fully fused. Suture nearly obliterated dorsally.
Inia geoffrensis	USNM VZ 239667	--	Male	Fully fused, elongated symphysus. Thicker, more robust than Platanista and Pontoporia.
Kogia sima	UWBM 42011	Adult	Male	Suture obliterated for at least half the length of the symphysis.
Lipotes vexillifer	USNM VZ 218293	Adult	Male	Fully fused for nearly the entire length of the symphysis.
Platanista gangetica	USNM VZ A 23456	--	--	Fully fused for nearly the entire length of the symphysis.
Platanista gangetica	USNM VZ 172409	--	Male	Narrow, elongated symphysis. Fully fused; suture obliterated.
Pontoporia blainevilli	USNM VZ 482727	--	Female	Narrow, elongated symphysis. Fully fused. Suture completely obliterated ventrally; faint line visible dorsally.
Tasmacetus shepherdi	USNM VZ 484878	Adult	Female	Mandibles articulated and nearly fully fused. At least a third of the suture is obliterated dorsally. Anteriorly, fully fused interalveolar septum visible.
Ziphius cavirostris	USNM VZ A 21248	Adult	Male	Mandibles articulated and nearly fully fused. Well-developed posterior tubercle and excavation/groove underneath.
Fossils
Species	Collection No.	Notes
Araeodelphis natator	USNM PAL 10478	Mandibles fully fused; symphysis dorsoventrally flattened.
Delphinodon dividum	USNM PAL 21304	Mandibles fully fused; anterior portion of the symphysis is misssing; interalveolar septum is visible. Symphysis dorsoventrally flattened.
Hadrodelphis calvertense	USNM PAL 23408	Anterior portion of mandibles broken off, but still full fusion for what length of the symphysis remains. Anteriorly, interalveolar septum visible.
Isthminia panamensis	USNM PAL 546125	Mandibles completely fused; ventrally, suture is obliterated for much of the length.
Kogiopsis floridana	USNM PAL 452984	Cast of AMNH 20470. Mandibles are fully fused.
Pomatodelphis cf. inaequalis	USNM PAL 187414	Mandibles are fully fused; symphysis is dorso-ventrally flattened, but transversally wide
Xiphiacetus bossi	USNM PAL V 8842	Mandibles fully fused. Symphysis dorsoventrally flattened.

## Sheet: Table S6
Table S6. Decoupled symphyses, including both extant and fossil specimens.
Extant
Species	Collections No.	Ontogeny	Sex	Notes
Balaena mysticetus	USNM VZ 257513	Adult	Female	Smooth symphyseal surface; symphyseal groove; torsion of the anteriormost portion of the mandible.
Balaenoptera acutorostrata	USNM VZ 571487	Adult	--	Smooth symphyseal surface; rectangular symphyseal groove
Balaenoptera acutorostrata	UWBM 33258	--	--	Smooth symphyseal surface; rectangular symphyseal groove
Balaenoptera borealis	USNM VZ 504244	Adult	Male	Smooth symphyseal surface; rectangular symphyseal groove
Balaenoptera edeni	UWBM 81848	--	--	Smooth symphyseal surface; rectangular symphyseal groove
Balaenoptera musculus	USNM VZ 268731	Adult	Female	Smooth symphyseal surface; rectangular symphyseal groove
Balaenoptera physalus	USNM VZ 237566	Adult	--	Smooth symphyseal surface; rectangular symphyseal groove
Caperea marginata	USNM VZ 550146	--	--	Smooth symphyseal surface; symphyseal groove; slight torsion of the anteriormost portion of the mandible.
Eschrichtius robustus	UWBM 42001	--	Male	Smooth symphyseal surface; bulbous rounded shelf/overhang over symphyseal groove
Eschrichtius robustus	UWBM 42003	--	--	Smooth symphyseal surface; symphyseal groove
Eschrichtius robustus	UWBM 42007	--	--	Smooth symphyseal surface; symphyseal groove
Eubalaena glacialis	USNM VZ 301637	Subadult	--	Smooth symphyseal surface; symphyseal groove
Eubalaena glacialis	USNM VZ 593893	--	Male	Smooth symphyseal surface; symphyseal groove; torsion of the anteriormost portion of the mandible.
Fossils
Species	Collection No.	Notes
Maiabalaena nesbittae	USNM PAL 314627	Smooth symphyseal surface; deeply excavated symphyseal groove
Mesocetus sp	USNM PAL 16760	Smooth symphyseal surface; symphyseal groove.
Parietobalaena palmeri	USNM PAL 187416	Smooth symphyseal surface; rectangular symphyseal groove.
